# Supplementary material for: Differences in the performance of resuscitation according to the resuscitation guideline terminology during infant cardiopulmonary resuscitation: “Approximately 4 cm” versus “at least one-third the anterior-posterior diameter of the chest”
Source: PLoS One. 2020 Mar 24;15(3):e0230687. doi: 10.1371/journal.pone.0230687 (PMC7092967; doi:10.1371/journal.pone.0230687)
Supplement: S1 Dataset — (XLSX) [file pone.0230687.s001.xlsx]

## Sheet: Participants data
No	Sex(male=1/female=2)	Age	Position	Speciality	Handedness(Rt=1/Lt=2)	Allocated group(A=1/B=2)	Randomization list for men	Randomization list for women
1	1	29	2	1	2	1	A	B	1	AABB
2	1	30	2	1	1	2	B	B	2	BBAA
3	1	31	2	1	1	1	A	A	3	ABAB
4	2	25	3	0	1	2	B	A	4	BABA
5	2	31	2	1	1	2	B	B	5	ABBA
6	2	26	3	0	1	1	A	A	6	BAAB
7	1	27	2	1	1	2	A	A
8	1	25	3	0	1	2	B	B		A	B
9	1	32	2	1	1	1	A	A	Total	20	20
10	1	23	3	0	1	1	B	B	Male	15	15
11	2	23	3	0	1	1	B	A	Female	5	5
12	2	25	3	0	1	2	A	B	Resident	20	20
13	1	33	3	0	1	1	B	A	Rt. Handedness	18	19
14	1	26	3	0	1	2	B	B
15	1	27	2	2	1	2	A	B
16	1	29	3	0	1	1	A	A
17	1	26	2	1	1	2	B	A
18	1	25	2	5	1	2	A	A
19	2	29	2	3	1	1	B	B
20	1	31	2	2	1	2	A	B
21	2	27	3	0	1	1	A	B
22	1	29	2	2	1	1	A	A
23	1	30	2	8	1	1	B	B
24	1	26	3	0	1	2	B	A
25	1	26	2	2	1	1	B	B
26	2	28	2	2	1	2	A	A
27	1	25	3	0	1	2	B	B
28	1	26	2	2	1	1	A	A
29	2	28	3	0	1	1	A	B
30	1	25	3	0	2	1	B	B
31	1	27	2	2	1	1	B	A
32	1	31	2	4	1	2	A	A
33	1	26	3	0	1	2	A	A
34	1	31	2	4	1	2	B	A
35	1	27	2	6	1	1	A	B
36	1	28	2	6	1	2	B	B
37	1	28	2	3	1	1	B	A
38	1	25	3	0	1	1	B	B
39	2	28	3	0	1	2	A	A
40	1	25	3	0	2	2	A	B
			Code for position	Code for speciality		Generated	2018.10.31	2018.10.31
			Attending physician = 1	No specialties = 0
			Resident physician = 2	Emergency Medicine = 1
			Intern physician = 3	Internal Medicine = 2
				Pediatrics = 3
				General Surgery = 4
				Orthopedics = 5
				Dermatology = 6
				Plastic Surgery = 7
				Psychiatrics = 8

## Sheet: Test 1(TF)
Test 1: two-finger technique
No	Group	Compression data							Ventilation data
		Correct location	Total compression	Average depth	Adequate depth	Complete recoil	Average rate	Adequate rate	Hand-off time	Total ventilation	Average volume
1	A	100	131	42	100	87	110	100	49	16	39
2		99	134	42	100	100	107	91	46	16	44
3		100	140	38	62	99	117	83	50	18	44
4		29	149	42	100	97	115	88	44	18	33
5		100	120	42	100	84	112	84	56	14	42
6		84	102	32	14	92	87	2	50	12	44
7		100	121	32	13	81	94	0	51	16	53
8		100	152	37	47	91	137	0	54	14	29
9		100	140	36	25	87	124	27	53	16	38
10		100	135	37	33	76	124	17	52	5	39
11		100	135	37	41	76	121	39	51	12	34
12		100	143	34	16	92	131	1	55	14	51
13		100	128	34	9	73	117	72	55	13	41
14		100	135	35	7	36	115	79	47	16	36
15		100	137	33	3	55	122	35	53	18	37
16		100	144	34	6	53	129	2	54	17	47
17		100	149	37	36	81	132	4	51	16	35
18		100	159	35	12	88	140	2	52	20	40
19		100	120	36	23	88	134	0	65	18	41
20		100	145	37	41	94	133	3	55	15	41
	Average	95.6	135.95	36.6	39.4	81.5	120.05	36.45	52.15	15.2	40.4
	SD	16.0768	13.2565	3.25091	34.6766	16.5831	13.7706	38.8146	4.39228	3.20526	5.86156
No	Group	Compression data							Ventilation data
		Correct location	Total compression	Average depth	Adequate depth	Complete recoil	Average rate	Adequate rate	Hand-off time	Total ventilation	Average volume
21	B	100	139	36	41	98	116	95	50	16	53
22		100	122	38	52	100	93	7	44	14	42
23		93	150	38	54	99	127	9	50	19	42
24		100	120	40	98	100	88	0	40	15	30
25		100	162	42	93	100	128	4	44	19	57
26		94	118	34	23	100	97	26	49	14	30
27		100	157	42	100	80	130	3	42	20	33
28		100	150	42	100	98	132	3	49	17	32
29		100	134	41	100	100	120	51	54	16	32
30		100	135	42	100	99	118	67	49	16	38
31		100	134	42	100	90	119	56	53	16	37
32		100	128	41	98	98	117	84	54	16	45
33		100	138	39	78	85	126	15	54	10	35
34		100	149	41	99	85	149	7	51	14	36
35		100	150	40	94	78	134	0	50	14	36
36		100	150	41	99	97	133	0	53	17	42
37		100	150	41	100	99	134	0	53	18	52
38		100	150	42	99	87	128	2	49	15	38
39		100	138	40	93	100	133	1	58	13	32
40		100	152	41	100	97	146	0	58	18	42
	Average	99.35	141.3	40.15	86.05	94.5	123.4	21.5	50.2	15.85	39.2
	SD	2.00722	12.612	2.18307	23.5829	7.36635	15.8692	30.9337	4.82973	2.3681	7.76361

## Sheet: Test 2(TT)
Test 2: two-thumb technique
No	Group	Compression data							Ventilation data
		Correct location	Total compression	Average depth	Adequate depth	Complete recoil	Average rate	Adequate rate	Hand-off time	Total ventilation	Average volume
1	A	100	112	42	98	11	100	59	50	14	47
2		99	120	43	100	100	92	17	42	14	43
3		100	111	38	41	95	118	78	64	14	47
4		100	120	44	100	71	99	29	46	10	67
5		100	136	38	53	18	134	0	53	9	43
6		100	135	38	53	14	133	1	54	12	36
7		100	136	37	24	9	131	1	56	14	44
8		100	135	39	82	10	129	1	52	14	45
9		100	142	37	25	9	134	0	56	18	49
10		100	135	38	45	10	132	0	57	14	51
11		100	135	37	24	9	131	0	57	18	48
12		100	150	34	4	19	129	3	49	18	51
13		100	139	35	3	9	134	0	58	11	43
14		100	135	36	10	13	129	1	57	10	40
15		100	149	37	28	15	131	1	53	18	61
16		100	148	34	7	38	133	0	53	17	56
17		100	150	37	27	11	129	11	50	18	41
18		100	145	35	1	12	136	0	57	16	42
19		100	150	34	0	9	143	0	56	20	49
20		100	165	38	39	8	140	0	49	21	42
	Average	99.95	137.4	37.55	38.2	24.5	126.85	10.1	53.45	15	47.25
	SD	0.223607	13.6629	2.79991	33.6023	28.869	13.827	21.5086	4.89334	3.4641	7.37617
No	Group	Compression data							Ventilation data
		Correct location	Total compression	Average depth	Adequate depth	Complete recoil	Average rate	Adequate rate	Hand-off time	Total ventilation	Average volume
21	B	100	120	38	62	83	106	97	53	15	62
22		100	129	42	100	21	99	64	42	15	49
23		100	136	36	18	46	120	54	52	18	38
24		100	145	43	100	19	135	0	55	4	46
25		100	138	42	100	65	119	71	48	18	68
26		100	135	43	100	10	131	0	55	12	42
27		100	135	41	100	9	129	4	54	14	49
28		100	135	43	100	19	128	4	56	16	50
29		100	128	43	100	26	130	3	60	9	70
30		100	135	42	100	21	130	1	57	12	50
31		100	134	42	99	9	127	3	56	16	48
32		100	135	43	100	13	129	1	57	12	34
33		100	135	42	100	10	134	2	58	19	48
34		100	140	42	10	12	129	5	55	18	54
35		100	150	42	100	8	142	1	53	17	53
36		100	149	43	100	7	140	1	55	16	45
37		100	165	42	100	10	154	0	53	21	54
38		100	159	42	100	8	141	0	50	20	48
39		100	150	42	100	9	138	1	54	21	33
40		100	165	43	100	7	143	0	50	21	38
	Average	100	140.9	41.8	89.45	20.6	130.2	15.6	53.65	15.7	48.95
	SD	0	12.0783	1.76516	27.1864	20.6535	12.543	29.6282	3.96398	4.34196	9.83803
